# Supplementary material for: An Insect-Scale Untethered Piezoelectric Robot with Multiple Biomimetic Features
Source: Cyborg Bionic Syst. 2026 Jul 23;7:0525. doi: 10.34133/cbsystems.0525 (PMC13403209; doi:10.34133/cbsystems.0525)
Supplement: Supplementary 1 — Notes S1 to S4 Figs. S1 to S16 Movies S1 to S10 [file cbsystems.0525.f1.zip]

Archive with 11 entries (11 files):
- 3_Supplementary_Material_0516.docx
- Supplementary Movie_S1.mp4
- Supplementary Movie_S10.mp4
- Supplementary Movie_S2.mp4
- Supplementary Movie_S3.mp4
- Supplementary Movie_S4.mp4
- Supplementary Movie_S5.mp4
- Supplementary Movie_S6.mp4
- Supplementary Movie_S7.mp4
- Supplementary Movie_S8.mp4
- Supplementary Movie_S9.mp4
